# Supplementary material for: VAP spatially stabilizes dendritic mitochondria to locally support synaptic plasticity
Source: Nat Commun. 2024 Jan 4;15:205. doi: 10.1038/s41467-023-44233-8 (PMC10766606; doi:10.1038/s41467-023-44233-8)
Supplement: Supplementary file 4 — Source Data [file 41467_2023_44233_MOESM4_ESM.xlsx]

## Sheet: Fig. 1c
Normalized fluorescence
Dendritic length (µm)	Anti-Biotin	APEX-OMM
0	0.26259	0.52868
0.208	0.34715	0.44749
0.415	0.38806	0.46007						Descriptive Statistics
0.623	0.41237	0.37696
0.83	0.41617	0.22531						N total	Mean	Standard Deviation	Sum	Minimum	Median	Maximum
1.038	0.3862	0.30886					APEX-OMM	542	0.21143	0.18915	114.595	-0.02221	0.15994	1.00001
1.245	0.36335	0.33156					Anti-Biotin	420	0.31854	0.16158	133.785	0.03831	0.28443	1.00001
1.453	0.36015	0.40395
1.661	0.31517	0.53602
1.868	0.17877	0.37529
2.076	0.25909	0.33987
2.283	0.23608	0.3927
2.491	0.26835	0.51908
2.698	0.29089	0.43836
2.906	0.30451	0.23649
3.113	0.37155	0.19551
3.321	0.32251	0.18394
3.529	0.30442	0.11511
3.736	0.26466	0.11058
3.944	0.34411	0.08102
4.151	0.30548	0.10365
4.359	0.27354	0.05712
4.566	0.26738	0.06006
4.774	0.24541	0.04896
4.982	0.23013	0.03549
5.189	0.20801	0.01099
5.397	0.24614	0.02561
5.604	0.24476	0.04002
5.812	0.30577	0.15001
6.019	0.3648	0.35097
6.227	0.35301	0.45534
6.435	0.29024	0.51565
6.642	0.38105	0.44239
6.85	0.38941	0.49507
7.057	0.33323	0.38358
7.265	0.28983	0.5309
7.472	0.35548	0.39618
7.68	0.37354	0.4337
7.888	0.37133	0.71824
8.095	0.29773	0.72138
8.303	0.20865	0.4096
8.51	0.29006	0.34808
8.718	0.36153	0.65049
8.925	0.44529	0.77755
9.133	0.35256	0.26884
9.34	0.27176	0.17872
9.548	0.29508	0.14145
9.756	0.30941	0.11935
9.963	0.26325	0.13823
10.171	0.26842	0.18686
10.378	0.401	0.20315
10.586	0.43711	0.25637
10.793	0.44834	0.25847
11.001	0.47895	0.39001
11.209	0.42039	0.56895
11.416	0.37556	0.42776
11.624	0.42615	0.41525
11.831	0.4895	0.47827
12.039	0.53788	0.58001
12.246	0.66818	0.49812
12.454	0.65265	0.42255
12.662	0.64091	0.39398
12.869	0.68995	0.47055
13.077	0.64052	0.52099
13.284	0.73589	0.61925
13.492	0.76823	0.82709
13.699	0.94924	0.97249
13.907	0.99381	0.93655
14.115	0.92478	1.00001
14.322	0.94019	0.88429
14.53	0.96215	0.87504
14.737	1.00001	0.82105
14.945	0.90519	0.75669
15.152	0.85665	0.6251
15.36	0.71224	0.50577
15.567	0.60686	0.5741
15.775	0.50271	0.38064
15.983	0.47004	0.266
16.19	0.44265	0.16321
16.398	0.48955	0.33131
16.605	0.42869	0.3851
16.813	0.43281	0.28071
17.02	0.46549	0.20216
17.228	0.39454	0.18063
17.436	0.40765	0.21989
17.643	0.26299	0.21083
17.851	0.33149	0.14113
18.058	0.37579	0.09209
18.266	0.40895	0.06925
18.473	0.38599	0.10259
18.681	0.34258	0.0871
18.889	0.30947	0.13091
19.096	0.36973	0.06057
19.304	0.42357	0.03004
19.511	0.36555	0.02285
19.719	0.28433	0.01197
19.926	0.34649	0.03129
20.134	0.2868	0.0627
20.342	0.28454	0.19975
20.549	0.20342	0.21203
20.757	0.20395	0.13336
20.964	0.12949	0.0544
21.172	0.19276	0.0793
21.379	0.12884	0.18488
21.587	0.15294	0.13725
21.794	0.17289	0.13654
22.002	0.2127	0.15049
22.21	0.24096	0.13054
22.417	0.25798	0.35942
22.625	0.23537	0.63811
22.832	0.22804	0.58688
23.04	0.27973	0.46729
23.247	0.1561	0.25641
23.455	0.1776	0.16628
23.663	0.22441	0.12816
23.87	0.26452	0.13979
24.078	0.31362	0.09792
24.285	0.27849	0.10475
24.493	0.27344	0.18681
24.7	0.30882	0.23934
24.908	0.32742	0.18768
25.116	0.34934	0.13849
25.323	0.29083	0.13428
25.531	0.24169	0.14916
25.738	0.26507	0.17262
25.946	0.27668	0.1936
26.153	0.26061	0.13019
26.361	0.23515	0.17815
26.569	0.27236	0.31251
26.776	0.28261	0.28579
26.984	0.31508	0.14467
27.191	0.3647	0.12596
27.399	0.29985	0.12865
27.606	0.34575	0.20553
27.814	0.29794	0.33676
28.021	0.22473	0.51099
28.229	0.16984	0.51969
28.437	0.17942	0.24389
28.644	0.24471	0.09139
28.852	0.23269	0.05426
29.059	0.30163	0.07238
29.267	0.38094	0.13169
29.474	0.46557	0.16212
29.682	0.55334	0.25863
29.89	0.60752	0.31025
30.097	0.44846	0.40992
30.305	0.38217	0.5456
30.512	0.31224	0.56508
30.72	0.36883	0.45832
30.927	0.39985	0.31897
31.135	0.30972	0.34657
31.343	0.30284	0.27913
31.55	0.35002	0.18147
31.758	0.31189	0.14728
31.965	0.24898	0.14011
32.173	0.37083	0.12302
32.38	0.45385	0.11255
32.588	0.4343	0.13697
32.796	0.34602	0.2622
33.003	0.44373	0.37344
33.211	0.32828	0.41891
33.418	0.31524	0.27142
33.626	0.42045	0.21084
33.833	0.51726	0.17695
34.041	0.42103	0.17477
34.248	0.28236	0.21145
34.456	0.31089	0.28244
34.664	0.23258	0.15669
34.871	0.23062	0.13563
35.079	0.21843	0.14886
35.286	0.18208	0.16459
35.494	0.1351	0.16147
35.701	0.20919	0.16336
35.909	0.22518	0.14276
36.117	0.26064	0.15723
36.324	0.20504	0.18972
36.532	0.24176	0.20442
36.739	0.28817	0.33987
36.947	0.32869	0.54125
37.154	0.3799	0.49349
37.362	0.45034	0.42102
37.57	0.47999	0.40134
37.777	0.50902	0.35749
37.985	0.61635	0.43621
38.192	0.68984	0.52286
38.4	0.61742	0.51433
38.607	0.651	0.58403
38.815	0.6828	0.70675
39.022	0.75764	0.72561
39.23	0.65363	0.37684
39.438	0.64064	0.29058
39.645	0.57949	0.36733
39.853	0.57841	0.46287
40.06	0.60869	0.37372
40.268	0.62606	0.18133
40.475	0.33247	0.21186
40.683	0.25941	0.16033
40.891	0.23925	0.08983
41.098	0.29226	0.0305
41.306	0.42672	0.0201
41.513	0.4532	0.0139
41.721	0.30401	0.01406
41.928	0.24142	0.02172
42.136	0.27928	0.02525
42.344	0.30711	0.0347
42.551	0.23101	0.04086
42.759	0.36375	0.04808
42.966	0.42846	0.09892
43.174	0.46944	0.21662
43.381	0.40283	0.15828
43.589	0.30966	0.22561
43.797	0.31173	0.32646
44.004	0.36771	0.22895
44.212	0.41909	0.08206
44.419	0.34384	0.13697
44.627	0.46973	0.26488
44.834	0.46008	0.33014
45.042	0.36321	0.37057
45.249	0.25873	0.40277
45.457	0.36043	0.44336
45.665	0.37397	0.43964
45.872	0.32514	0.31624
46.08	0.24736	0.18535
46.287	0.2952	0.09341
46.495	0.29553	0.06744
46.702	0.31909	0.14094
46.91	0.25689	0.07456
47.118	0.19297	0.05838
47.325	0.22939	0.04717
47.533	0.30245	0.07688
47.74	0.23677	0.05866
47.948	0.2419	0.08634
48.155	0.2343	0.0772
48.363	0.20742	0.06214
48.571	0.20156	0.09295
48.778	0.27571	0.15193
48.986	0.2947	0.31242
49.193	0.23481	0.43995
49.401	0.29374	0.50173
49.608	0.31946	0.51353
49.816	0.28164	0.41685
50.024	0.27295	0.40253
50.231	0.34373	0.50962
50.439	0.33836	0.35214
50.646	0.30562	0.24782
50.854	0.3004	0.21387
51.061	0.22674	0.12016
51.269	0.20028	0.12494
51.476	0.22563	0.11349
51.684	0.19405	0.13705
51.892	0.18902	0.30579
52.099	0.21664	0.41555
52.307	0.19001	0.41606
52.514	0.13943	0.19797
52.722	0.12904	0.08257
52.929	0.12235	0.05256
53.137	0.16086	0.05851
53.345	0.24292	0.09349
53.552	0.17562	0.16624
53.76	0.17919	0.16347
53.967	0.16873	0.13712
54.175	0.15637	0.25103
54.382	0.1654	0.32578
54.59	0.18689	0.21397
54.798	0.17728	0.18883
55.005	0.17544	0.24741
55.213	0.1591	0.30334
55.42	0.14291	0.34895
55.628	0.18566	0.24427
55.835	0.19801	0.35996
56.043	0.1625	0.3395
56.251	0.14377	0.16359
56.458	0.17813	0.11146
56.666	0.10803	0.10944
56.873	0.11223	0.14388
57.081	0.1421	0.1118
57.288	0.14402	0.12294
57.496	0.12336	0.22144
57.703	0.15512	0.37825
57.911	0.21534	0.1685
58.119	0.20252	0.0977
58.326	0.2396	0.11134
58.534	0.22449	0.169
58.741	0.24911	0.26446
58.949	0.2956	0.41655
59.156	0.27863	0.5422
59.364	0.22874	0.42849
59.572	0.21556	0.33782
59.779	0.35586	0.29798
59.987	0.37647	0.1628
60.194	0.32427	0.13759
60.402	0.23403	0.29382
60.609	0.20054	0.38063
60.817	0.20241	0.41622
61.025	0.22727	0.27067
61.232	0.24853	0.18926
61.44	0.1381	0.24573
61.647	0.17627	0.34479
61.855	0.23196	0.27581
62.062	0.23189	0.15574
62.27	0.21251	0.10006
62.478	0.19256	0.06455
62.685	0.21211	0.07301
62.893	0.28767	0.07916
63.1	0.26953	0.06668
63.308	0.23896	0.02923
63.515	0.16643	0.05659
63.723	0.163	0.08354
63.93	0.18423	0.13928
64.138	0.20173	0.25136
64.346	0.24959	0.23641
64.553	0.27323	0.20214
64.761	0.34739	0.21251
64.968	0.32045	0.22939
65.176	0.44956	0.36431
65.383	0.48389	0.61681
65.591	0.50969	0.72602
65.799	0.5635	0.78218
66.006	0.62277	0.61326
66.214	0.59904	0.3153
66.421	0.56578	0.12512
66.629	0.6558	0.18901
66.836	0.59458	0.11701
67.044	0.43354	0.07434
67.252	0.37613	0.06529
67.459	0.41515	0.05604
67.667	0.4518	0.0395
67.874	0.50894	0.08584
68.082	0.57381	0.21365
68.289	0.64461	0.37348
68.497	0.65148	0.40978
68.704	0.35419	0.38357
68.912	0.29585	0.24059
69.12	0.39935	0.21696
69.327	0.36598	0.28153
69.535	0.22507	0.34217
69.742	0.17756	0.32961
69.95	0.24367	0.28511
70.157	0.24497	0.29043
70.365	0.21295	0.25444
70.573	0.23378	0.17521
70.78	0.22388	0.13439
70.988	0.26453	0.10697
71.195	0.27434	0.10132
71.403	0.29623	0.17114
71.61	0.30785	0.13643
71.818	0.28508	0.06106
72.026	0.30762	0.06193
72.233	0.30435	0.06488
72.441	0.26412	0.05564
72.648	0.31048	0.03488
72.856	0.1954	0.02709
73.063	0.23336	0.11654
73.271	0.20765	0.09379
73.479	0.37037	0.12269
73.686	0.24029	0.22591
73.894	0.22941	0.32157
74.101	0.22516	0.31142
74.309	0.16712	0.24604
74.516	0.20607	0.3276
74.724	0.19498	0.27375
74.931	0.33022	0.34097
75.139	0.27846	0.50073
75.347	0.243	0.43387
75.554	0.17994	0.27688
75.762	0.24683	0.3328
75.969	0.63663	0.5194
76.177	0.41159	0.41976
76.384	0.19166	0.31317
76.592	0.34798	0.195
76.8	0.20269	0.19954
77.007	0.17923	0.32993
77.215	0.35332	0.36444
77.422	0.25064	0.66975
77.63	0.25573	0.36504
77.837	0.18226	0.23312
78.045	0.15151	0.14724
78.253	0.16488	0.18187
78.46	0.23121	0.18792
78.668	0.20107	0.1636
78.875	0.2608	0.13224
79.083	0.18788	0.12193
79.29	0.19415	0.20273
79.498	0.27543	0.13009
79.706	0.26345	0.14143
79.913	0.24587	0.17944
80.121	0.23121	0.13793
80.328	0.21489	0.22755
80.536	0.16937	0.2336
80.743	0.10532	0.38453
80.951	0.22609	0.28691
81.158	0.25804	0.1764
81.366	0.28926	0.60547
81.574	0.26532	0.60362
81.781	0.15081	0.1973
81.989	0.24412	0.15783
82.196	0.15785	0.12662
82.404	0.17608	0.12504
82.611	0.17584	0.05323
82.819	0.10813	0.10777
83.027	0.08646	0.07062
83.234	0.05553	0.16481
83.442	0.06306	0.08949
83.649	0.07324	0.13611
83.857	0.06461	0.08884
84.064	0.10646	0.1179
84.272	0.10571	0.16505
84.48	0.11656	0.25922
84.687	0.0922	0.25405
84.895	0.05855	0.09361
85.102	0.03831	0.0679
85.31	0.0803	0.03131
85.517	0.12099	0.01192
85.725	0.06862	0.05928
85.933	0.11225	0.04762
86.14	0.21491	0.11097
86.348	0.29321	0.10754
86.555	0.35396	0.14837
86.763	0.34844	0.1606
86.97	0.37884	0.4127
87.178		-0.01986
87.385		-0.02111
87.593		-0.02108
87.801		-0.02173
88.008		-0.02136
88.216		-0.02026
88.423		-0.02221
88.631		-0.02103
88.838		-0.02221
89.046		-0.00276
89.254		-0.01884
89.461		-0.01737
89.669		-0.02055
89.876		-0.01955
90.084		-0.01758
90.291		-0.0191
90.499		-0.02017
90.707		-0.02029
90.914		-0.0197
91.122		-0.00926
91.329		0.01233
91.537		0.000814453
91.744		-0.01941
91.952		-0.02144
92.16		-0.01952
92.367		-0.01829
92.575		-0.01314
92.782		-0.01918
92.99		-0.02046
93.197		-0.01328
93.405		0.02806
93.612		0.11574
93.82		0.08368
94.028		0.07635
94.235		0.08494
94.443		0.08917
94.65		0.07743
94.858		0.07166
95.065		0.08142
95.273		0.04309
95.481		0.01486
95.688		0.00528
95.896		0.06703
96.103		0.08059
96.311		0.03908
96.518		0.02578
96.726		0.00559
96.934		0.00201
97.141		0.01459
97.349		-0.000124223
97.556		-0.002
97.764		0.01219
97.971		-0.00291
98.179		0.04106
98.386		0.04292
98.594		0.05282
98.802		0.07541
99.009		0.09938
99.217		0.07364
99.424		0.16491
99.632		0.08599
99.839		0.0965
100.047		0.10346
100.255		0.13964
100.462		0.15567
100.67		0.16194
100.877		0.13608
101.085		0.07681
101.292		0.05765
101.5		0.04414
101.708		0.04666
101.915		0.09034
102.123		0.09733
102.33		0.14935
102.538		0.14946
102.745		0.12361
102.953		0.08201
103.161		0.0704
103.368		0.04621
103.576		0.000439487
103.783		-0.00561
103.991		-0.01982
104.198		-0.0199
104.406		-0.01794
104.613		-0.01371
104.821		0.01876
105.029		0.01665
105.236		-0.00379
105.444		0.00215
105.651		0.000305088
105.859		-0.01274
106.066		-0.01351
106.274		0.01858
106.482		0.01734
106.689		0.02282
106.897		0.0252
107.104		0.00878
107.312		0.07512
107.519		0.00666
107.727		-0.00513
107.935		-0.00261
108.142		0.1205
108.35		0.08104
108.557		0.07099
108.765		0.0457
108.972		0.04084
109.18		0.07386
109.388		0.06676
109.595		0.21095
109.803		0.17803
110.01		0.13238
110.218		0.17426
110.425		0.30162
110.633		0.2788
110.84		0.15956
111.048		0.12571
111.256		0.12909
111.463		0.16533
111.671		0.1682
111.878		0.15106
112.086		0.12636
112.293		0.03834
112.501

## Sheet: Fig. 1e
Normalized fluorescence
Dendritic length(µm)	Anti-Biotin	APEX-Matrix
0	0.28774	0.41974
0.208	0.35788	0.49389
0.415	0.22802	0.36677
0.623	0.1735	0.28783
0.83	0.15813	0.24667				Descriptive Statistics
1.038	0.17445	0.30391
1.245	0.31276	0.3379				N total	Mean	Standard Deviation	Sum	Minimum	Median	Maximum
1.453	0.30668	0.29836			APEX-Matrix	429	0.21766	0.20067	93.3782	0.01362	0.14481	1
1.661	0.18512	0.31384			Anti-Biotin	429	0.15957	0.19115	68.4534	-0.000455444	0.07642	0.99994
1.868	0.10405	0.15337
2.076	0.06567	0.1239
2.283	0.03956	0.1065
2.491	0.03777	0.11772
2.698	0.02434	0.09477
2.906	0.02595	0.1202
3.113	0.0322	0.135
3.321	0.05001	0.14257
3.529	0.035	0.12726
3.736	0.01889	0.09311
3.944	0.01784	0.10874
4.151	0.0347	0.14124
4.359	0.04497	0.14481
4.566	0.0549	0.15839
4.774	0.0853	0.14384
4.982	0.0892	0.13
5.189	0.06021	0.17067
5.397	0.03614	0.17039
5.604	0.03162	0.16302
5.812	0.02193	0.1434
6.019	0.02672	0.13557
6.227	0.0258	0.13924
6.435	0.04009	0.16106
6.642	0.04848	0.1261
6.85	0.02038	0.08248
7.057	0.02558	0.06033
7.265	0.01329	0.05311
7.472	0.01198	0.06286
7.68	0.01805	0.06375
7.888	0.01397	0.08186
8.095	0.01942	0.09589
8.303	0.02364	0.14025
8.51	0.037	0.16994
8.718	0.06018	0.21573
8.925	0.07503	0.27525
9.133	0.14116	0.35798
9.34	0.20373	0.4474
9.548	0.20715	0.61369
9.756	0.29827	0.64384
9.963	0.44432	0.59223
10.171	0.58755	0.63391
10.378	0.65439	0.72517
10.586	0.62081	0.81155
10.793	0.52924	0.77333
11.001	0.4572	0.71504
11.209	0.54558	0.76372
11.416	0.61288	0.75522
11.624	0.6746	0.75158
11.831	0.60931	0.67242
12.039	0.58156	0.61018
12.246	0.57206	0.56266
12.454	0.54547	0.5386
12.662	0.49593	0.50545
12.869	0.39217	0.54612
13.077	0.33559	0.44573
13.284	0.27435	0.30277
13.492	0.22536	0.30607
13.699	0.24803	0.29173
13.907	0.2542	0.27028
14.115	0.2735	0.21528
14.322	0.22518	0.21821
14.53	0.1867	0.24388
14.737	0.25918	0.25193
14.945	0.24394	0.2001
15.152	0.15052	0.12032
15.36	0.07316	0.10278
15.567	0.0417	0.09689
15.775	0.02604	0.0835
15.983	0.01553	0.08548
16.19	0.02569	0.09596
16.398	0.03037	0.08879
16.605	0.01083	0.09162
16.813	0.01422	0.09756
17.02	0.01702	0.08588
17.228	0.01989	0.08369
17.436	0.02473	0.10355
17.643	0.02259	0.11046
17.851	0.02849	0.12109
18.058	0.0321	0.13709
18.266	0.03425	0.16657
18.473	0.06172	0.17897
18.681	0.08523	0.19503
18.889	0.11483	0.23258
19.096	0.18097	0.32097
19.304	0.2469	0.48052
19.511	0.43877	0.5813
19.719	0.47053	0.55659
19.926	0.37197	0.51147
20.134	0.3748	0.59089
20.342	0.36167	0.52568
20.549	0.27437	0.38402
20.757	0.16444	0.25071
20.964	0.12544	0.22925
21.172	0.14971	0.26203
21.379	0.14969	0.34279
21.587	0.1514	0.35331
21.794	0.09402	0.30294
22.002	0.12308	0.25667
22.21	0.107	0.2683
22.417	0.10727	0.20696
22.625	0.03849	0.18403
22.832	0.09227	0.21923
23.04	0.06347	0.2065
23.247	0.06261	0.20912
23.455	0.09689	0.21289
23.663	0.11433	0.16551
23.87	0.13274	0.18027
24.078	0.1481	0.20948
24.285	0.12364	0.17922
24.493	0.15522	0.18794
24.7	0.14564	0.23351
24.908	0.12924	0.14706
25.116	0.13167	0.14872
25.323	0.12363	0.19808
25.531	0.13648	0.16931
25.738	0.13828	0.12989
25.946	0.11588	0.1167
26.153	0.06816	0.11115
26.361	0.03927	0.0686
26.569	0.02158	0.05438
26.776	0.0143	0.0662
26.984	0.01763	0.02117
27.191	0.00933	0.0251
27.399	0.005	0.03149
27.606	0.00695	0.02451
27.814	0.01205	0.02736
28.021	0.01348	0.03668
28.229	0.0028	0.05054
28.437	0.00729	0.06914
28.644	0.01326	0.07793
28.852	0.01051	0.05872
29.059	0.00849	0.05614
29.267	0.0182	0.06786
29.474	0.02755	0.06343
29.682	0.03148	0.06657
29.89	0.01849	0.07049
30.097	0.01874	0.08092
30.305	0.0265	0.08837
30.512	0.03421	0.13521
30.72	0.06719	0.17177
30.927	0.13081	0.16308
31.135	0.12307	0.1738
31.343	0.16328	0.25412
31.55	0.18	0.24224
31.758	0.28221	0.25094
31.965	0.29814	0.24148
32.173	0.2706	0.24446
32.38	0.28339	0.23987
32.588	0.33763	0.2595
32.796	0.61878	0.32113
33.003	0.6749	0.4354
33.211	0.62441	0.66278
33.418	0.78524	0.89742
33.626	0.8585	1
33.833	0.99994	0.87939
34.041	0.83982	0.95015
34.248	0.75714	0.91767
34.456	0.70383	0.8374
34.664	0.57033	0.73209
34.871	0.42611	0.63165
35.079	0.39824	0.46988
35.286	0.39501	0.42424
35.494	0.28291	0.325
35.701	0.2276	0.267
35.909	0.20758	0.17779
36.117	0.14028	0.12021
36.324	0.10003	0.10171
36.532	0.13334	0.08503
36.739	0.12737	0.08967
36.947	0.10575	0.11488
37.154	0.09212	0.14355
37.362	0.09429	0.14955
37.57	0.07942	0.19317
37.777	0.0833	0.15828
37.985	0.09654	0.12271
38.192	0.07812	0.10857
38.4	0.06394	0.09822
38.607	0.03349	0.07411
38.815	0.02073	0.06279
39.022	0.039	0.07308
39.23	0.01716	0.09113
39.438	0.01843	0.10237
39.645	0.03243	0.10414
39.853	0.0422	0.10304
40.06	0.05715	0.10087
40.268	0.03744	0.10213
40.475	0.05074	0.09316
40.683	0.04373	0.05494
40.891	0.04335	0.04398
41.098	0.02002	0.04712
41.306	0.02109	0.05931
41.513	0.0203	0.04209
41.721	0.00962	0.06758
41.928	0.00951	0.06455
42.136	0.01291	0.06702
42.344	0.01175	0.0537
42.551	0.02041	0.06445
42.759	0.01535	0.07649
42.966	0.00665	0.05326
43.174	0.00631	0.0809
43.381	0.01571	0.0655
43.589	0.02332	0.04907
43.797	0.03268	0.0455
44.004	0.03125	0.04358
44.212	0.02428	0.06372
44.419	0.01837	0.05884
44.627	0.02308	0.06168
44.834	0.01772	0.03948
45.042	0.00793	0.05379
45.249	0.0054	0.0419
45.457	0.0105	0.07578
45.665	0.02055	0.15474
45.872	0.04276	0.23777
46.08	0.07642	0.16286
46.287	0.09652	0.17049
46.495	0.11632	0.21628
46.702	0.12565	0.18347
46.91	0.10196	0.14287
47.118	0.07395	0.12182
47.325	0.05778	0.13471
47.533	0.05672	0.12576
47.74	0.05519	0.11759
47.948	0.04855	0.12794
48.155	0.05695	0.13376
48.363	0.04918	0.13882
48.571	0.05895	0.14961
48.778	0.07012	0.15106
48.986	0.05977	0.20172
49.193	0.07715	0.25806
49.401	0.09458	0.2272
49.608	0.09232	0.20738
49.816	0.07957	0.18964
50.024	0.07296	0.20915
50.231	0.10387	0.24459
50.439	0.1463	0.29995
50.646	0.20884	0.33491
50.854	0.21576	0.32644
51.061	0.21782	0.41177
51.269	0.25267	0.38756
51.476	0.26272	0.32
51.684	0.25883	0.29083
51.892	0.22698	0.313
52.099	0.28567	0.44563
52.307	0.3975	0.51199
52.514	0.42433	0.42707
52.722	0.47263	0.35935
52.929	0.38724	0.39306
53.137	0.28878	0.42514
53.345	0.26965	0.49956
53.552	0.34962	0.53529
53.76	0.39767	0.40591
53.967	0.3216	0.31332
54.175	0.19087	0.33613
54.382	0.16993	0.25624
54.59	0.20283	0.27473
54.798	0.19476	0.19762
55.005	0.16519	0.11769
55.213	0.06891	0.07877
55.42	0.03302	0.10281
55.628	0.03413	0.0885
55.835	0.05818	0.07542
56.043	0.07277	0.12562
56.251	0.07704	0.15685
56.458	0.07182	0.14469
56.666	0.05398	0.14242
56.873	0.06607	0.14526
57.081	0.06428	0.17765
57.288	0.06652	0.20858
57.496	0.05196	0.1737
57.703	0.03942	0.10406
57.911	0.03896	0.10657
58.119	0.03333	0.0589
58.326	0.03756	0.08319
58.534	0.03161	0.09082
58.741	0.02534	0.0438
58.949	0.0214	0.06096
59.156	0.03535	0.10476
59.364	0.0366	0.15531
59.572	0.05527	0.2114
59.779	0.0923	0.22201
59.987	0.16393	0.26215
60.194	0.30788	0.32007
60.402	0.40303	0.44837
60.609	0.4457	0.63326
60.817	0.66516	0.80414
61.025	0.85984	0.83288
61.232	0.76268	0.75604
61.44	0.76585	0.64846
61.647	0.58296	0.56123
61.855	0.54546	0.61725
62.062	0.58409	0.7559
62.27	0.68825	0.7524
62.478	0.67431	0.60861
62.685	0.69254	0.56889
62.893	0.57344	0.49597
63.1	0.42683	0.42357
63.308	0.36141	0.33951
63.515	0.2395	0.26494
63.723	0.22829	0.27188
63.93	0.17637	0.23189
64.138	0.13376	0.20215
64.346	0.15645	0.24055
64.553	0.13857	0.23698
64.761	0.10126	0.17536
64.968	0.12332	0.14461
65.176	0.09778	0.10793
65.383	0.07745	0.06895
65.591	0.06328	0.06565
65.799	0.06261	0.06427
66.006	0.05205	0.06598
66.214	0.04483	0.07058
66.421	0.03056	0.06336
66.629	0.0515	0.04802
66.836	0.06536	0.04281
67.044	0.05077	0.04129
67.252	0.03077	0.02533
67.459	0.00653	0.03156
67.667	0.02198	0.04934
67.874	0.02411	0.05215
68.082	0.01399	0.05361
68.289	0.02113	0.03572
68.497	0.0144	0.0287
68.704	0.000869919	0.03964
68.912	0.000718635	0.04814
69.12	0.00729	0.04311
69.327	0.00578	0.02967
69.535	-0.000374143	0.03115
69.742	-0.000455444	0.03703
69.95	0.02986	0.03275
70.157	0.01355	0.03198
70.365	0.00843	0.03871
70.573	0.00517	0.04803
70.78	0.01347	0.05167
70.988	0.01334	0.04826
71.195	0.01675	0.03946
71.403	0.02632	0.03189
71.61	0.00695	0.03436
71.818	0.00513	0.0457
72.026	0.007	0.04317
72.233	0.02447	0.04233
72.441	0.02716	0.03641
72.648	0.01718	0.02852
72.856	0.01299	0.03883
73.063	0.03215	0.06776
73.271	0.05345	0.1042
73.479	0.08859	0.18025
73.686	0.13674	0.28283
73.894	0.19964	0.36289
74.101	0.24475	0.35921
74.309	0.28172	0.35202
74.516	0.30514	0.45267
74.724	0.38995	0.52057
74.931	0.49742	0.61198
75.139	0.50335	0.63719
75.347	0.44926	0.56801
75.554	0.38004	0.53297
75.762	0.52626	0.45435
75.969	0.49279	0.32973
76.177	0.31109	0.27077
76.384	0.21786	0.36071
76.592	0.37012	0.43149
76.8	0.41638	0.37854
77.007	0.37715	0.29935
77.215	0.25457	0.26385
77.422	0.21165	0.22773
77.63	0.14602	0.16012
77.837	0.07951	0.11715
78.045	0.0425	0.07156
78.253	0.0265	0.06221
78.46	0.02908	0.09358
78.668	0.01485	0.11364
78.875	0.02911	0.11048
79.083	0.02652	0.11108
79.29	0.02156	0.11096
79.498	0.02756	0.10133
79.706	0.05798	0.11533
79.913	0.08471	0.1407
80.121	0.10985	0.17305
80.328	0.13028	0.18025
80.536	0.17723	0.18429
80.743	0.17419	0.19765
80.951	0.16383	0.19367
81.158	0.18049	0.15561
81.366	0.13883	0.13321
81.574	0.08568	0.09269
81.781	0.05403	0.07389
81.989	0.03636	0.04931
82.196	0.02073	0.04161
82.404	0.03156	0.04199
82.611	0.01129	0.02489
82.819	0.00969	0.01511
83.027	0.01085	0.02194
83.234	0.00627	0.02409
83.442	0.00657	0.02744
83.649	0.00596	0.02572
83.857	0.00495	0.02521
84.064	0.00244	0.02691
84.272	0.00153	0.03854
84.48	0.00761	0.02217
84.687	0.00673	0.01598
84.895	0.01072	0.01848
85.102	0.00454	0.01362
85.31	0.000626335	0.01829
85.517	0.00748	0.03972
85.725	0.01139	0.05996
85.933	0.03314	0.05662
86.14	0.07191	0.03331
86.348	0.09355	0.03827
86.555	0.04526	0.04939
86.763	0.03897	0.05797
86.97	0.08277	0.10804
87.178	0.1466	0.13984
87.385	0.15247	0.17896
87.593	0.18852	0.27225
87.801	0.26332	0.32776
88.008	0.37542	0.32896
88.216	0.45934	0.23997
88.423	0.35195	0.18264
88.631	0.35382	0.12617
88.838	0.27584	0.08403

## Sheet: Fig. 3d
	Mitochondria-actin interaction (%)
	Control	Neg.control-Mcu KD	Cap1 KD	Immt KD	Snca KD	Cyfip1 KD	Nckap1 KD	Pfn2 KD	Srgap2 KD	VAP KD
	55.4622	54.7511	35.2713	34.6535	49.3571	42.1875	49.1892	21.3483	43.7677	46.538
	43.0416	34.4262	48.5294	55.514	28.0702	50.8911	34.413	19.0272	27.5547	50.3151						Descriptive Statistics
	44.9153	43.3875	19.7248	54.8747	44.4565	31.0832	39.021	38.0319	32.1014	33.9806
	46.9388	53.5242	42.3223	32.2549	31.875	41.8079	31.0214	29.7987	29.4966	40.7692					N Analysis	N Missing	Mean	Standard Deviation	SE of Mean
	61.959	43.1978	46.8919	37.5839	48.8529	44.9438	39.0323	30.793	42.5159	34.3653				Control	33	0	54.8545	8.34516	1.45271
	52.8474	49.4403	33.4	51.4953	49.8795	23.3903	49.5215	39.5327	28.0392	46.6049				Neg.control-Mcu KD	7	0	46.5262	6.98377	2.63962
	47.8827	46.9565	46.6667	38.9109	46.9836	32.3427	38.589	33.7442	43.9241	45.614				Cap1 KD	8	0	38.5108	9.64831	3.41119
	52.7708		35.2798	36.5019	45.5474	32.7103	30.1124		42.88	46.6809				Immt KD	10	0	43.819	9.12567	2.88579
	58.4615			53.629	46.3549	34.7134			51.9337					Snca KD	10	0	44.3647	7.97008	2.52036
	57.3232			42.7723	52.2696									Cyfip1 KD	9	0	37.1189	8.45222	2.81741
	70.3063													Nckap1 KD	8	0	38.8625	7.3507	2.59887
	68.008													Pfn2 KD	7	0	30.3252	7.79515	2.94629
	56.682													Srgap2 KD	9	0	38.0237	8.81853	2.93951
	74.8792													VAP KD	8	0	43.1085	6.0968	2.15554
	56.8627
	56.6667
	51.6043
	69.2483
	49.9112															Overall ANOVA
	46.4238
	58.3904														DF	Sum of Squares	Mean Square	F Value	Prob>F
	63.2857													Model	9	6399.14	711.015	10.5207	2.81449e-11
	60.4211													Error	99	6690.67	67.5825
	56.8627													Total	108	13089.8
	40
	57.6071
	54.3767
	43.75
	54.2619															Means Comparison- Tukey test
	53.6679
	42.4731															MeanDiff	SEM	q Value	Prob	Alpha	Sig	LCL	UCL
	48.6811													Neg.control Control		-8.32826	3.42091	3.44293	0.31736	0.05	0	-19.4018	2.74527
	54.2253													Cap1 Control		-16.3437	3.23972	7.13442	8.75174e-05	0.05	1	-26.8307	-5.85671
														Cap1 Neg.control		-8.01547	4.2547	2.66425	0.67969	0.05	0	-21.788	5.75706
														Immt Control		-11.0355	2.96753	5.25909	0.01177	0.05	1	-20.6414	-1.42953
														Immt Neg.control		-2.7072	4.05128	0.94502	0.99963	0.05	0	-15.8213	10.4069
														Immt Cap1		5.30827	3.8995	1.92513	0.93589	0.05	0	-7.31446	17.931
														Snca Control		-10.4898	2.96753	4.99906	0.02097	0.05	1	-20.0957	-0.88389
														Snca Neg.control		-2.16156	4.05128	0.75455	0.99994	0.05	0	-15.2756	10.9525
														Snca Cap1		5.85391	3.8995	2.12301	0.88862	0.05	0	-6.76882	18.4766
														Snca Immt		0.54564	3.67648	0.20989	1	0.05	0	-11.3552	12.4465
														Cyfip1 Control		-17.7356	3.09146	8.11329	4.71371e-06	0.05	1	-27.7427	-7.72848
														Cyfip1 Neg.control		-9.40733	4.14292	3.21125	0.41718	0.05	0	-22.818	4.00338
														Cyfip1 Cap1		-1.39187	3.99462	0.49276	1	0.05	0	-14.3225	11.5388
														Cyfip1 Immt		-6.70013	3.77722	2.50857	0.74971	0.05	0	-18.9271	5.5268
														Cyfip1 Snca		-7.24577	3.77722	2.71286	0.65679	0.05	0	-19.4727	4.98116
														Nckap1 Control		-15.992	3.23972	6.9809	0.000136034	0.05	1	-26.4791	-5.50501
														Nckap1 Neg.control		-7.66378	4.2547	2.54735	0.73284	0.05	0	-21.4363	6.10875
														Nckap1 Cap1		0.35169	4.11043	0.121	1	0.05	0	-12.9538	13.6572
														Nckap1 Immt		-4.95658	3.8995	1.79758	0.95774	0.05	0	-17.5793	7.66615
														Nckap1 Snca		-5.50222	3.8995	1.99547	0.92101	0.05	0	-18.1249	7.12051
														Nckap1 Cyfip1		1.74356	3.99462	0.61727	0.99999	0.05	0	-11.1871	14.6742
														Pfn2 Control		-24.5293	3.42091	10.1405	2.97045e-08	0.05	1	-35.6029	-13.4558
														Pfn2 Neg.control		-16.2011	4.39423	5.21406	0.01303	0.05	1	-30.4253	-1.97688
														Pfn2 Cap1		-8.18562	4.2547	2.72081	0.653	0.05	0	-21.9581	5.58691
														Pfn2 Immt		-13.4939	4.05128	4.71042	0.0384	0.05	1	-26.6079	-0.37982
														Pfn2 Snca		-14.0395	4.05128	4.90089	0.02587	0.05	1	-27.1536	-0.92545
														Pfn2 Cyfip1		-6.79375	4.14292	2.31909	0.82519	0.05	0	-20.2045	6.61696
														Pfn2 Nckap1		-8.53731	4.2547	2.8377	0.59657	0.05	0	-22.3098	5.23522
														Srgap2 Control		-16.8308	3.09146	7.69938	1.6508e-05	0.05	1	-26.8379	-6.82367
														Srgap2 Neg.control		-8.50252	4.14292	2.90239	0.56496	0.05	0	-21.9132	4.90819
														Srgap2 Cap1		-0.48705	3.99462	0.17243	1	0.05	0	-13.4177	12.4436
														Srgap2 Immt		-5.79532	3.77722	2.1698	0.87496	0.05	0	-18.0223	6.43161
														Srgap2 Snca		-6.34096	3.77722	2.37409	0.80459	0.05	0	-18.5679	5.88598
														Srgap2 Cyfip1		0.90481	3.87535	0.33019	1	0.05	0	-11.6398	13.4494
														SRGAP2 Nckap1		-0.83874	3.99462	0.29694	1	0.05	0	-13.7694	12.0919
														SRGAP2 Pfn2		7.69856	4.14292	2.62795	0.69652	0.05	0	-5.71214	21.1093
														VAP Control		-11.746	3.23972	5.12739	0.01583	0.05	1	-22.233	-1.25895
														VAP Neg.control		-3.41771	4.2547	1.13601	0.99839	0.05	0	-17.1902	10.3548
														VAP Cap1		4.59776	4.11043	1.58188	0.98167	0.05	0	-8.70777	17.9033
														VAP Immt		-0.71051	3.8995	0.25768	1	0.05	0	-13.3332	11.9122
														VAP Snca		-1.25615	3.8995	0.45556	1	0.05	0	-13.8789	11.3666
														VAP Cyfip1		5.98962	3.99462	2.1205	0.88932	0.05	0	-6.94102	18.9203
														VAP Nckap1		4.24607	4.11043	1.46088	0.98946	0.05	0	-9.05946	17.5516
														VAP Pfn2		12.7834	4.2547	4.24905	0.09246	0.05	0	-0.98915	26.5559
														VAP Srgap2		5.08481	3.99462	1.80017	0.95736	0.05	0	-7.84584	18.0155

## Sheet: Fig. 4c
		Normalized photoactivated compartment fluorescence
Time (min)	Control for photobleaching	Control	Control-SEM	Snca KD	Snca KD SEM	Srgap2 KD	Srgap2 KD SEM	VAP KD	VAP KD SEM
5	1	1	0	1	0	1	0	1	0
5.5	0.93859	1.00455	0.0101	1.01299	0.03878	0.99713	0.01405	0.99519	0.01883
6	0.9201	1.00515	0.01076	1.02749	0.0281	1.00206	0.01358	0.98653	0.01696
6.5	0.88503	1.00018	0.01441	1.02167	0.02064	0.94965	0.01715	0.97561	0.01876
7	0.86741	1.0046	0.01668	1.04313	0.02405	0.94862	0.02186	0.97702	0.0208
7.5	0.91418	0.99253	0.0169	1.01979	0.01275	0.94335	0.02349	0.97184	0.01911
8	0.96343	0.99528	0.01674	1.05437	0.02149	0.96568	0.02774	0.96953	0.01583
8.5	1.01157	0.99639	0.01372	1.05084	0.02629	0.949	0.02098	0.97348	0.0171
9	0.94705	0.9932	0.01435	1.07441	0.03276	0.94047	0.02834	0.95839	0.01385
9.5	1.00271	0.9953	0.00955	1.04502	0.02919	0.93074	0.0217	0.96119	0.01754
10	0.92179	1.0002	0.00984	1.04469	0.03892	0.95098	0.01959	0.93835	0.01317
10.5	0.92383	0.98878	0.01733	1.01506	0.03161	0.95879	0.02222	0.96385	0.02167
11	0.97088	0.98393	0.01598	0.98716	0.02998	0.93204	0.0187	0.96736	0.01991
11.5	1.00808	0.99174	0.02117	1.06156	0.03643	0.94489	0.02227	0.9265	0.01459
12	0.96551	0.99461	0.01929	1.04437	0.05727	0.93302	0.02353	0.94	0.0139
12.5	0.96969	0.98495	0.0188	1.01433	0.04738	0.94272	0.02244	0.92576	0.0152
13	0.93646	0.99269	0.01788	1.02493	0.04086	0.92078	0.02959	0.91338	0.02016
13.5	1.09485	0.99362	0.01685	0.95796	0.03056	0.92414	0.02685	0.90741	0.01232
14	0.94471	0.99416	0.01723	1.01445	0.03436	0.91184	0.03218	0.90698	0.0137
14.5	1.01096	0.99335	0.02116	0.96902	0.03645	0.91001	0.03005	0.90134	0.01122
15	1.04534	0.98137	0.02264	0.96431	0.02754	0.90647	0.03198	0.88914	0.01429
15.5	1.04163	0.97801	0.02278	1.00694	0.03722	0.90416	0.03301	0.8809	0.0145
16	1.06378	0.97798	0.018	0.97721	0.02401	0.89853	0.03321	0.86735	0.01547
16.5	0.979	0.96945	0.02482	0.9799	0.03973	0.89553	0.0327	0.85619	0.01894
17	1.03942	0.96017	0.02309	0.98884	0.03783	0.90061	0.03088	0.85507	0.01821
17.5	1.01589	0.9648	0.02615	0.94409	0.02349	0.8914	0.03657	0.85903	0.01636
18	0.9799	0.96641	0.02507	0.96159	0.03557	0.87779	0.03493	0.83898	0.01675
18.5	1.07541	0.95962	0.02432	0.95553	0.03728	0.88632	0.03801	0.84803	0.01912
19	1.01203	0.97115	0.02363	0.94843	0.02855	0.88212	0.03867	0.84585	0.01921
19.5	1.03011	0.96407	0.02451	0.94796	0.03638	0.86106	0.03199	0.84791	0.01946
20	0.991	0.96627	0.02541	0.99804	0.05381	0.88405	0.03554	0.84642	0.02084
20.5	0.98794	0.96353	0.02732	0.95719	0.04558	0.8735	0.03429	0.83332	0.01811
21	1.05879	0.95722	0.02599	0.92914	0.04153	0.87573	0.03755	0.83181	0.02093
21.5	1.00561	0.96152	0.02537	0.9325	0.04879	0.88105	0.03859	0.81971	0.02172
22	1.07092	0.95862	0.02542	0.91049	0.06186	0.86994	0.03102	0.81348	0.02058
22.5	1.00054	0.96465	0.02549	0.96666	0.07784	0.87448	0.03946	0.80353	0.02148
23	0.963	0.96564	0.02737	0.94876	0.06587	0.88442	0.03258	0.81133	0.01808
23.5	1.0525	0.95523	0.02902	0.94551	0.0626	0.87215	0.03633	0.804	0.01914
24	1.0223	0.94826	0.02923	0.93524	0.08492	0.87481	0.03316	0.78714	0.01917
24.5	1.00618	0.96624	0.03163	0.89596	0.07025	0.86737	0.03453	0.79633	0.02132
25	0.95582	0.94911	0.02731	0.89256	0.06139	0.8603	0.03693	0.78195	0.02302
25.5	1.04722	0.942	0.03081	0.91591	0.06423	0.85497	0.04306	0.79193	0.02239
26	1.09086	0.93438	0.02834	0.8866	0.04783	0.85897	0.03902	0.79566	0.02702
26.5	0.98816	0.93593	0.03023	0.85783	0.03803	0.87206	0.04301	0.7894	0.02547
27	1.08461	0.9322	0.03146	0.87446	0.06478	0.84844	0.04242	0.7868	0.0263
27.5	1.09846	0.93066	0.02934	0.90321	0.08414	0.84249	0.04176	0.77876	0.02833
28	1.06993	0.92609	0.03112	0.86184	0.06961	0.85457	0.04028	0.77468	0.02607
28.5	0.98726	0.92346	0.03113	0.88033	0.08328	0.86164	0.04281	0.77061	0.02699
29	1.03794	0.92589	0.03043	0.87905	0.07817	0.86699	0.04695	0.76527	0.02452
29.5	1.04385	0.90642	0.03356	0.83352	0.07314	0.83526	0.03705	0.76568	0.02638
30	0.99462	0.91624	0.03041	0.84562	0.06686	0.83344	0.04112	0.75679	0.02681
30.5	0.99938	0.90778	0.03253	0.84177	0.06876	0.82698	0.04102	0.74607	0.0247
31	1.00403	0.90965	0.03122	0.81387	0.06581	0.83313	0.0436	0.75133	0.02513
31.5	0.90442	0.91236	0.03041	0.84876	0.0763	0.84152	0.04006	0.74063	0.02516
32	0.95674	0.91474	0.03244	0.85548	0.0748	0.83063	0.04844	0.74299	0.02582
32.5	1.02964	0.90617	0.03392	0.80558	0.06363	0.83866	0.04691	0.72798	0.02396
33	0.92513	0.90357	0.03494	0.83456	0.07942	0.81982	0.04266	0.7303	0.02418
33.5	1.05755	0.9059	0.03622	0.84065	0.08237	0.81372	0.04395	0.71666	0.02535
34	0.96547	0.90376	0.03575	0.83123	0.07157	0.83197	0.04684	0.70715	0.02654
34.5	1.02682	0.90446	0.03586	0.82337	0.07254	0.82295	0.04809	0.70911	0.02566
35	1.00777	0.90267	0.03631	0.8586	0.08527	0.81658	0.04501	0.70855	0.02538
35.5	1.02676	0.89783	0.03582	0.82123	0.07373	0.8192	0.04523	0.70739	0.02631
36	0.97301	0.90793	0.0369	0.84082	0.08213	0.81857	0.04855	0.6953	0.02509
36.5	0.9651	0.9032	0.03558	0.82817	0.06861	0.80256	0.04788	0.70019	0.02809
37	0.92466	0.89838	0.03551	0.83244	0.08383	0.79676	0.04988	0.70184	0.02473
37.5	1.0401	0.90161	0.0357	0.83287	0.08785	0.79809	0.04433	0.6941	0.02393
38	0.93855	0.90328	0.04039	0.80768	0.08534	0.80445	0.04788	0.6918	0.02433
38.5	1.00628	0.89466	0.03644	0.81973	0.0786	0.79371	0.04927	0.68825	0.02413
39	0.93284	0.89713	0.03605	0.78411	0.0735	0.80015	0.04816	0.68765	0.02573
39.5	0.93217	0.89622	0.03775	0.7815	0.07616	0.7871	0.04763	0.68343	0.02652
40	1.0001	0.8969	0.03763	0.81153	0.08689	0.78103	0.04767	0.67543	0.02429
40.5	0.94021	0.88771	0.03882	0.79025	0.07259	0.77327	0.04635	0.66956	0.02621
41	0.96559	0.88633	0.03939	0.80055	0.07524	0.78013	0.05085	0.66735	0.02508
41.5	1.05443	0.88847	0.04066	0.80486	0.07796	0.77071	0.0462	0.65961	0.02846
42	1.04915	0.88144	0.04027	0.813	0.08492	0.78008	0.04601	0.66085	0.02709
42.5	0.90759	0.88341	0.04321	0.78537	0.09526	0.77335	0.04806	0.66073	0.02637
43	1.02463	0.88363	0.04101	0.75736	0.07494	0.76619	0.04583	0.65415	0.02604
43.5	0.99513	0.87763	0.04356	0.77193	0.07452	0.76775	0.04814	0.64171	0.02884
44	0.99136	0.88273	0.04454	0.74758	0.06602	0.77346	0.05009	0.64761	0.02731
44.5	0.93652	0.87528	0.04346	0.75159	0.06099	0.76902	0.04526	0.65645	0.02567
45	0.97006	0.87471	0.04427	0.76122	0.06578	0.76513	0.0511	0.64375	0.02779
45.5	0.95616	0.87023	0.0443	0.74748	0.05707	0.75828	0.04275	0.63536	0.0314
46	0.91748	0.86743	0.04425	0.7367	0.05968	0.76218	0.04619	0.63515	0.02609
46.5	0.90339	0.85863	0.04322	0.73681	0.05751	0.76341	0.04468	0.63312	0.02737
47	0.91775	0.85647	0.04517	0.73408	0.05862	0.75332	0.04623	0.62049	0.02968
47.5	1.0329	0.86173	0.04666	0.75441	0.05474	0.75971	0.0429	0.60914	0.0298
48	0.9451	0.86334	0.04922	0.72983	0.05112	0.76087	0.05043	0.61426	0.02986
48.5	0.92442	0.85312	0.04688	0.74567	0.05837	0.76093	0.04933	0.60976	0.03072
49	0.95774	0.86047	0.0489	0.70833	0.05881	0.75622	0.04378	0.60293	0.03241
49.5	0.92247	0.84766	0.04698	0.74835	0.05889	0.76347	0.05073	0.59557	0.03031
50	0.99607	0.85029	0.04932	0.69198	0.06604	0.76582	0.04681	0.58907	0.03012
50.5	0.95739	0.84242	0.04828	0.71045	0.05674	0.7514	0.04957	0.59397	0.02942
51	0.94899	0.84527	0.04903	0.68344	0.0601	0.7632	0.04959	0.57982	0.03124
51.5	0.96761	0.83948	0.04845	0.69942	0.0683	0.75311	0.05183	0.58244	0.03075
52	0.96527	0.8445	0.04927	0.69333	0.06336	0.74566	0.05157	0.57164	0.03226
52.5	0.96677	0.84893	0.05042	0.70585	0.06703	0.75138	0.05419	0.5734	0.03054
53	0.99064	0.8387	0.04812	0.64518	0.07762	0.74983	0.05666	0.56445	0.03096
53.5	0.97378	0.83182	0.05217	0.69541	0.0764	0.74719	0.05164	0.56622	0.03083
54	0.93056	0.8423	0.05204	0.68412	0.06312	0.75207	0.05558	0.55404	0.03077
54.5	0.93534	0.83323	0.04948	0.67816	0.07167	0.75092	0.05719	0.55566	0.03167
55	0.92524	0.8315	0.05042	0.69099	0.06922	0.74563	0.05265	0.55267	0.03117
55.5	0.95986	0.82323	0.05075	0.65812	0.05564	0.73285	0.05072	0.54895	0.0323
56	0.96879	0.82525	0.05004	0.68149	0.07172	0.73979	0.05593	0.54298	0.02959
56.5	0.95772	0.817	0.05018	0.65461	0.06194	0.73555	0.05641	0.55235	0.03295
57	0.92472	0.81765	0.04934	0.67041	0.06454	0.73558	0.05808	0.54219	0.0325
57.5	0.93402	0.8181	0.05177	0.67577	0.06871	0.72592	0.05483	0.53411	0.03232
58		0.81444	0.05167	0.66401	0.07091	0.72655	0.05668	0.53838	0.03197
58.5		0.81666	0.05302	0.69502	0.08494	0.72398	0.05708	0.52942	0.03062
59		0.81331	0.05291	0.68054	0.07617	0.71079	0.05707	0.5352	0.03223
59.5		0.81396	0.05534	0.6811	0.07309	0.71798	0.05694	0.52954	0.02973
60		0.81014	0.05378	0.63138	0.05945	0.71636	0.05468	0.523	0.03208

## Sheet: Fig. 4d
	Compartment stability index (F60min /F5min )
	Control	Snca KD	Srgap2 KD	VAP KD
	0.53221	0.70124	0.41312	0.66041						Descriptive Statistics
	0.7258	0.57235	0.50839	0.31585
	0.88549	0.39535	0.86696	0.54183						N Analysis	N Missing	Mean	Standard Deviation	SE of Mean
	0.52339	0.71652	0.54762	0.52744					Control	14	0	0.81014	0.20123	0.05378
	0.76633	1.04157	0.75076	0.63888					Snca KD	11	0	0.63138	0.19717	0.05945
	0.82	0.47247	0.88784	0.40609					Srgap2 KD	11	0	0.71636	0.18135	0.05468
	1.19542	0.5445	0.74192	0.55773					VAP KD	17	0	0.523	0.13226	0.03208
	0.96041	0.7664	0.59545	0.28777
	0.57903	0.50941	0.71649	0.56536
	0.59283	0.81593	0.85854	0.28105
	1.00159	0.40949	0.99284	0.65118						Overall ANOVA
	0.86976			0.66051
	0.98951			0.57378						DF	Sum of Squares	Mean Square	F Value	Prob>F
	0.90026			0.44493					Model	3	0.6785	0.22617	7.27189	0.000395887
				0.51093					Error	49	1.52398	0.0311
				0.5831					Total	52	2.20248
				0.68419
										Means Comparison- Tukey Test
										MeanDiff	SEM	q Value	Prob	Alpha	Sig	LCL	UCL
									Snca Control	-0.17876	0.07106	3.55783	0.06987	0.05	0	-0.36773	0.01021
									Srgap2 Control	-0.09379	0.07106	1.86663	0.55493	0.05	0	-0.28276	0.09518
									Srgap2 Snca	0.08497	0.0752	1.59804	0.67299	0.05	0	-0.11501	0.28496
									VAP Control	-0.28714	0.06365	6.38013	0.000230269	0.05	1	-0.45641	-0.11788
									VAP Snca	-0.10838	0.06824	2.24607	0.39467	0.05	0	-0.28987	0.0731
									VAP Srgap2	-0.19336	0.06824	4.00702	0.03268	0.05	1	-0.37484	-0.01187

## Sheet: Fig. 5b
	Normalized fluorescence
Dendritic length (µm)	Vapa	Mito-DsRed
0	0.58432	0.59249
0.21	0.51826	0.62313
0.42	0.59344	0.62986				Descriptive Statistics
0.63	0.59723	0.52338
0.84	0.59094	0.38387			N total	Mean	Standard Deviation	SE of mean	Sum	Minimum	Median	Maximum
1.05	0.53476	0.32001		Vapa ab	331	12265.6	4395.24	241.584	4.0599e+06	3313.65	11654.3	32893.2
1.26	0.41274	0.31253		Mito-DsRed	331	12471.5	6628.56	364.338	4.12808e+06	1315.34	11618.4	36986.1
1.47	0.39897	0.33351
1.68	0.48459	0.37096
1.89	0.57523	0.42508
2.1	0.42693	0.28041
2.31	0.40645	0.21849
2.52	0.38605	0.22428
2.73	0.40253	0.24418
2.94	0.41088	0.28463
3.15	0.41203	0.33618
3.36	0.3729	0.32809
3.57	0.33951	0.31433
3.78	0.36354	0.33565
3.99	0.4538	0.46348
4.2	0.4429	0.51786
4.41	0.4687	0.60236
4.62	0.49118	0.61407
4.83	0.49706	0.63296
5.04	0.43022	0.57957
5.25	0.4336	0.64626
5.46	0.56191	0.71929
5.67	0.55238	0.69081
5.88	0.61697	0.7076
6.09	0.49431	0.55917
6.3	0.45506	0.61038
6.51	0.48283	0.5851
6.72	0.54176	0.59053
6.93	0.5806	0.58653
7.14	0.50072	0.55605
7.35	0.44194	0.55756
7.56	0.41438	0.55466
7.77	0.40578	0.55879
7.98	0.42049	0.60168
8.19	0.47245	0.65897
8.4	0.49533	0.70336
8.61	0.48958	0.73585
8.82	0.43306	0.70134
9.03	0.41385	0.70428
9.24	0.49013	0.71548
9.45	0.5794	0.77424
9.66	0.62768	0.72041
9.87	0.43934	0.52629
10.08	0.40893	0.53037
10.29	0.44506	0.49771
10.5	0.46428	0.40736
10.71	0.37441	0.29226
10.92	0.3522	0.19501
11.13	0.40793	0.14538
11.34	0.42291	0.17395
11.55	0.34721	0.24367
11.76	0.47709	0.23249
11.97	0.34307	0.23381
12.18	0.35739	0.29926
12.39	0.32972	0.31141
12.6	0.3375	0.30992
12.81	0.34195	0.29979
13.02	0.30098	0.25003
13.23	0.34516	0.27533
13.44	0.33946	0.3236
13.65	0.35606	0.37545
13.86	0.4542	0.34144
14.07	0.35634	0.25534
14.28	0.4676	0.27449
14.49	0.59719	0.37361
14.7	0.63792	0.42722
14.91	0.67047	0.46557
15.12	0.55962	0.42396
15.33	0.54732	0.41439
15.54	0.44644	0.37192
15.75	0.47389	0.53649
15.96	0.62439	0.69987
16.17	0.76579	0.83907
16.38	0.8561	0.89155
16.59	0.99086	0.99779
16.8	0.84987	0.98399
17.01	0.75028	0.84947
17.22	0.63543	0.65447
17.43	0.62466	0.63644
17.64	0.65039	0.62054
17.85	0.6239	0.56557
18.06	0.64466	0.57496
18.27	0.73817	0.56948
18.48	0.56644	0.4174
18.69	0.45583	0.32757
18.9	0.36041	0.21233
19.11	0.39898	0.27511
19.32	0.44675	0.33099
19.53	0.44099	0.40554
19.74	0.39095	0.32137
19.95	0.32128	0.31191
20.16	0.3015	0.34845
20.37	0.3672	0.27042
20.58	0.25574	0.13279
20.79	0.1997	0.10473
21	0.19409	0.0695
21.21	0.22125	0.05318
21.42	0.18488	0.05095
21.63	0.1579	0.04046
21.84	0.14879	0.03834
22.05	0.1346	0.05297
22.26	0.15014	0.06594
22.47	0.20309	0.05745
22.68	0.18882	0.03335
22.89	0.21886	0.04916
23.1	0.24477	0.04402
23.31	0.25303	0.04888
23.52	0.27311	0.05266
23.73	0.35577	0.06544
23.94	0.27819	0.10032
24.15	0.27591	0.18901
24.36	0.258	0.17231
24.57	0.25487	0.16806
24.78	0.25938	0.18598
24.99	0.2895	0.19603
25.2	0.25692	0.17063
25.41	0.29109	0.17639
25.62	0.2907	0.16741
25.83	0.2049	0.16313
26.04	0.19198	0.18499
26.25	0.25058	0.17229
26.46	0.21985	0.14459
26.67	0.17851	0.14223
26.88	0.18761	0.15213
27.09	0.18107	0.15226
27.3	0.21472	0.16637
27.51	0.25352	0.16414
27.72	0.30847	0.1874
27.93	0.27918	0.19653
28.14	0.23349	0.2273
28.35	0.24383	0.23306
28.56	0.30697	0.20393
28.77	0.30015	0.22209
28.98	0.31172	0.22833
29.19	0.33832	0.28775
29.4	0.37384	0.36181
29.61	0.35865	0.38568
29.82	0.40598	0.40202
30.03	0.4508	0.50904
30.24	0.39704	0.57269
30.45	0.43616	0.53753
30.66	0.47642	0.52528
30.87	0.4329	0.42884
31.08	0.30274	0.3548
31.29	0.25569	0.38345
31.5	0.29477	0.3373
31.71	0.23931	0.27201
31.92	0.20454	0.25638
32.13	0.2275	0.24714
32.34	0.33629	0.26676
32.55	0.40693	0.2791
32.76	0.37288	0.27215
32.97	0.29588	0.24853
33.18	0.26988	0.24328
33.39	0.30606	0.30214
33.6	0.32666	0.34911
33.81	0.31314	0.3722
34.02	0.30708	0.3108
34.23	0.29355	0.30759
34.44	0.3252	0.35263
34.65	0.29457	0.36968
34.86	0.27968	0.3002
35.07	0.27812	0.31275
35.28	0.26192	0.35683
35.49	0.29184	0.41079
35.7	0.33364	0.43647
35.91	0.34136	0.49264
36.12	0.3698	0.54497
36.33	0.47874	0.65755
36.54	0.48336	0.57653
36.75	0.42039	0.48824
36.96	0.49047	0.5464
37.17	0.56375	0.49949
37.38	0.57317	0.45812
37.59	0.46543	0.42488
37.8	0.49069	0.52837
38.01	0.53461	0.60148
38.22	0.49561	0.54463
38.43	0.42487	0.50241
38.64	0.34006	0.44698
38.85	0.34284	0.34287
39.06	0.29764	0.22684
39.27	0.28925	0.18893
39.48	0.23643	0.21039
39.69	0.20448	0.17114
39.9	0.18367	0.17195
40.11	0.21209	0.18885
40.32	0.25588	0.1978
40.53	0.24642	0.23519
40.74	0.24406	0.19938
40.95	0.24677	0.20048
41.16	0.25784	0.25942
41.37	0.32914	0.39606
41.58	0.42044	0.39368
41.79	0.42876	0.37299
42	0.38025	0.35854
42.21	0.31071	0.39581
42.42	0.35551	0.40356
42.63	0.33406	0.37072
42.84	0.31274	0.31889
43.05	0.33111	0.31643
43.26	0.37313	0.35629
43.47	0.38824	0.31965
43.68	0.38873	0.32638
43.89	0.39075	0.34879
44.1	0.40519	0.35776
44.31	0.40827	0.33858
44.52	0.41843	0.31603
44.73	0.44511	0.40361
44.94	0.48125	0.4329
45.15	0.51874	0.40473
45.36	0.56766	0.39633
45.57	0.46509	0.38729
45.78	0.40477	0.32636
45.99	0.41377	0.25942
46.2	0.41219	0.31175
46.41	0.36433	0.29396
46.62	0.38808	0.27738
46.83	0.35751	0.23613
47.04	0.43042	0.28713
47.25	0.43426	0.2923
47.46	0.33478	0.26809
47.67	0.32166	0.27538
47.88	0.29913	0.22957
48.09	0.29591	0.17763
48.3	0.24193	0.19578
48.51	0.1787	0.1656
48.72	0.19639	0.14066
48.93	0.19907	0.10853
49.14	0.17683	0.07809
49.35	0.18862	0.05482
49.56	0.16376	0.03827
49.77	0.15844	0.03421
49.98	0.14355	0.04437
50.19	0.10851	0.03485
50.4	0.09159	0.04393
50.61	0.11503	0.0375
50.82	0.11373	0.04974
51.03	0.10524	0.09342
51.24	0.16006	0.16982
51.45	0.24157	0.21431
51.66	0.30259	0.31485
51.87	0.25433	0.26838
52.08	0.25591	0.27857
52.29	0.31297	0.27291
52.5	0.40579	0.27602
52.71	0.30491	0.19289
52.92	0.24582	0.18093
53.13	0.28356	0.2334
53.34	0.40554	0.29907
53.55	0.45136	0.23595
53.76	0.38225	0.25563
53.97	0.29664	0.23005
54.18	0.2239	0.17795
54.39	0.22173	0.14952
54.6	0.25725	0.10685
54.81	0.27336	0.06553
55.02	0.23499	0.05813
55.23	0.2528	0.14841
55.44	0.30232	0.21377
55.65	0.2326	0.21881
55.86	0.19431	0.23148
56.07	0.19292	0.2358
56.28	0.19106	0.20693
56.49	0.19291	0.24791
56.7	0.22075	0.27723
56.91	0.29076	0.31358
57.12	0.36645	0.34606
57.33	0.4653	0.39188
57.54	0.34556	0.37001
57.75	0.31598	0.37393
57.96	0.30037	0.39266
58.17	0.30762	0.42596
58.38	0.43484	0.5618
58.59	0.3904	0.46033
58.8	0.41665	0.41155
59.01	0.38891	0.35349
59.22	0.41423	0.41473
59.43	0.51633	0.47565
59.64	0.51823	0.55931
59.85	0.4162	0.45651
60.06	0.39284	0.3997
60.27	0.47393	0.41106
60.48	0.40932	0.3463
60.69	0.33518	0.38085
60.9	0.3191	0.36279
61.11	0.3504	0.40006
61.32	0.35981	0.44834
61.53	0.3749	0.43884
61.74	0.43097	0.44255
61.95	0.42955	0.43427
62.16	0.37086	0.44732
62.37	0.34092	0.40037
62.58	0.38389	0.36895
62.79	0.27866	0.27879
63	0.24443	0.25934
63.21	0.28519	0.24729
63.42	0.28421	0.25244
63.63	0.29308	0.24769
63.84	0.2499	0.1823
64.05	0.29417	0.18881
64.26	0.27458	0.19696
64.47	0.30439	0.2208
64.68	0.37339	0.25399
64.89	0.4355	0.27948
65.1	0.34119	0.26305
65.31	0.39291	0.31346
65.52	0.41094	0.32533
65.73	0.33383	0.26984
65.94	0.33801	0.32691
66.15	0.25442	0.27107
66.36	0.32062	0.28682
66.57	0.34288	0.24791
66.78	0.29947	0.32694
66.99	0.32833	0.30076
67.2	0.3313	0.30185
67.41	0.36666	0.26171
67.62	0.30653	0.19662
67.83	0.22326	0.14206
68.04	0.19916	0.09439
68.25	0.26938	0.11198
68.46	0.27185	0.16226
68.67	0.25049	0.24896
68.88	0.26533	0.26514
69.09	0.29147	0.39559
69.3	0.30867	0.41092

## Sheet: Fig. 5c
	Normalized fluorescence
Axonal length (µm)	Vapa	Mito-DsRed
0	0.68646	0.6714
0.21	0.59432	0.53446
0.42	0.76157	0.61121
0.63	0.93141	0.64415
0.84	0.92355	0.51172
1.05	0.88986	0.62146					Descriptive Statistics
1.26	0.73263	0.56064
1.47	0.57535	0.42928				N total	Mean	Standard Deviation	SE of mean	Sum	Minimum	Median	Maximum
1.68	0.52557	0.34121			Vapa ab	272	2217.19	1477.11	89.5631	603077	130.394	1890.88	6971.94
1.89	0.25056	0.15506			Mito-DsRed	272	3190.46	3260.43	197.693	867804	254.616	1396.4	13588.2
2.1	0.31858	0.0871
2.31	0.49102	0.0472
2.52	0.33805	0.04128
2.73	0.21378	0.04503
2.94	0.18199	0.03871
3.15	0.24739	0.03211
3.36	0.45128	0.01954
3.57	0.4008	0.01384
3.78	0.19862	0.01307
3.99	0.12943	0.01644
4.2	0.18697	0.04008
4.41	0.32311	0.03372
4.62	0.42096	0.02489
4.83	0.25551	0.0161
5.04	0.17507	0.02375
5.25	0.14872	0.03776
5.46	0.14406	0.0353
5.67	0.31622	0.03185
5.88	0.26268	0.0467
6.09	0.19419	0.02328
6.3	0.09558	0.02302
6.51	0.09678	0.01898
6.72	0.02732	0.01488
6.93	-0.0072	0.02831
7.14	-6.99943e-05	0.02538
7.35	0.01038	0.02971
7.56	0.01955	0.02893
7.77	0.14674	0.02896
7.98	0.45442	0.16563
8.19	0.4125	0.2176
8.4	0.5005	0.33953
8.61	0.72176	0.3243
8.82	0.62921	0.23427
9.03	0.57147	0.15486
9.24	0.43303	0.0536
9.45	0.28124	0.04542
9.66	0.30891	0.06478
9.87	0.34139	0.03127
10.08	0.37126	0.02544
10.29	0.14249	0.03756
10.5	0.02048	0.03235
10.71	0.22854	0.03028
10.92	0.36398	0.03918
11.13	0.18811	0.02609
11.34	0.19034	0.02674
11.55	0.24732	0.03689
11.76	0.19077	0.03426
11.97	0.23511	0.02979
12.18	0.32429	0.04565
12.39	0.37152	0.04958
12.6	0.13202	0.03858
12.81	0.05081	0.04035
13.02	0.17637	0.03934
13.23	0.2379	0.04757
13.44	0.32095	0.05895
13.65	0.45504	0.11051
13.86	0.49811	0.17635
14.07	0.47753	0.37059
14.28	0.86365	0.57928
14.49	0.94785	0.91939
14.7	0.9561	0.99385
14.91	0.85494	0.99435
15.12	0.67401	0.88273
15.33	0.52844	0.73981
15.54	0.60571	0.4863
15.75	0.71285	0.30503
15.96	0.87253	0.13776
16.17	0.58598	0.06648
16.38	0.35639	0.02513
16.59	0.36064	0.03289
16.8	0.3518	0.05844
17.01	0.34139	0.06316
17.22	0.44553	0.07648
17.43	0.55053	0.05227
17.64	0.32656	0.022
17.85	0.1788	0.03592
18.06	0.14276	0.04786
18.27	0.18776	0.04769
18.48	0.13093	0.05059
18.69	0.0808	0.04936
18.9	0.04702	0.04199
19.11	0.01839	0.04764
19.32	0.1113	0.06356
19.53	0.39706	0.11177
19.74	0.59268	0.32055
19.95	0.6629	0.5277
20.16	0.65034	0.576
20.37	0.68322	0.54433
20.58	0.52332	0.49427
20.79	0.50394	0.5018
21	0.55237	0.49968
21.21	0.42641	0.55408
21.42	0.40599	0.74202
21.63	0.4906	0.79677
21.84	0.62379	0.7061
22.05	0.66545	0.60779
22.26	0.75766	0.60388
22.47	0.82282	0.61187
22.68	0.49025	0.60205
22.89	0.31774	0.54473
23.1	0.31478	0.3338
23.31	0.242	0.15883
23.52	0.26463	0.07381
23.73	0.29191	0.09842
23.94	0.19043	0.04858
24.15	0.08516	0.03875
24.36	0.14832	0.05682
24.57	0.13067	0.05996
24.78	0.11647	0.06419
24.99	0.03042	0.05929
25.2	0.11807	0.04286
25.41	0.26107	0.02527
25.62	0.2938	0.03176
25.83	0.2302	0.05479
26.04	0.11646	0.06173
26.25	0.07839	0.07182
26.46	0.06812	0.14076
26.67	0.12246	0.20372
26.88	0.16027	0.21449
27.09	0.19003	0.18704
27.3	0.29161	0.13338
27.51	0.26835	0.06653
27.72	0.08408	0.03094
27.93	0.07814	0.02665
28.14	0.1412	0.024
28.35	0.11454	0.02461
28.56	0.00934	0.02556
28.77	0.00485	0.0314
28.98	0.12806	0.03766
29.19	0.28884	0.04607
29.4	0.22666	0.12153
29.61	0.20094	0.19502
29.82	0.20222	0.25783
30.03	0.18122	0.31391
30.24	0.1338	0.22446
30.45	0.08277	0.09699
30.66	0.00204	0.04897
30.87	0.01764	0.03812
31.08	0.07726	0.04022
31.29	0.13981	0.05958
31.5	0.27322	0.08496
31.71	0.33707	0.15619
31.92	0.29034	0.2863
32.13	0.22123	0.40512
32.34	0.23587	0.26891
32.55	0.30805	0.1766
32.76	0.40566	0.10071
32.97	0.49611	0.07092
33.18	0.45529	0.04141
33.39	0.28305	0.07473
33.6	0.32103	0.04676
33.81	0.25202	0.04738
34.02	0.24951	0.05197
34.23	0.53605	0.07488
34.44	0.52323	0.03611
34.65	0.4842	0.03451
34.86	0.28365	0.02678
35.07	0.16825	0.03949
35.28	0.12916	0.07648
35.49	0.14619	0.14069
35.7	0.13977	0.32147
35.91	0.15568	0.49248
36.12	0.17817	0.60335
36.33	0.13515	0.83865
36.54	0.11215	0.68074
36.75	0.14877	0.56869
36.96	0.0472	0.4317
37.17	0.05537	0.24461
37.38	0.09138	0.30048
37.59	0.22063	0.48726
37.8	0.40376	0.62217
38.01	0.60676	0.81425
38.22	0.34481	0.62702
38.43	0.17595	0.53256
38.64	0.18551	0.51834
38.85	0.31976	0.40849
39.06	0.11856	0.31971
39.27	0.10557	0.22679
39.48	0.13576	0.1032
39.69	0.08846	0.04547
39.9	0.03459	0.02737
40.11	0.000132243	0.03199
40.32	0.01675	0.02921
40.53	0.00738	0.0241
40.74	-0.02519	0.0277
40.95	-0.00969	0.02193
41.16	0.01425	0.05193
41.37	0.11132	0.09721
41.58	0.21813	0.21585
41.79	0.3523	0.62093
42	0.41078	0.66062
42.21	0.5084	0.77857
42.42	0.44419	0.62278
42.63	0.34207	0.63915
42.84	0.34021	0.5184
43.05	0.27725	0.49738
43.26	0.19121	0.49611
43.47	0.15391	0.46079
43.68	0.10099	0.39949
43.89	0.2017	0.32234
44.1	0.22798	0.45058
44.31	0.18595	0.41282
44.52	0.1353	0.38417
44.73	0.16501	0.31963
44.94	0.15757	0.20216
45.15	0.17538	0.08467
45.36	0.16373	0.0762
45.57	0.16254	0.13186
45.78	0.50742	0.15441
45.99	0.37717	0.4375
46.2	0.35274	0.61961
46.41	0.38814	0.68109
46.62	0.18204	0.70127
46.83	0.17745	0.6293
47.04	0.25576	0.50429
47.25	0.341	0.21043
47.46	0.35706	0.10624
47.67	0.44994	0.05578
47.88	0.21235	0.05208
48.09	0.10856	0.0577
48.3	0.07925	0.02723
48.51	0.00254	0.02528
48.72	0.0234	0.01931
48.93	0.03562	0.02442
49.14	0.08647	0.02732
49.35	0.23235	0.03717
49.56	0.0908	0.05706
49.77	0.07731	0.05491
49.98	0.08827	0.05039
50.19	0.07784	0.0579
50.4	0.06316	0.03868
50.61	0.05673	0.07885
50.82	0.07926	0.11612
51.03	0.06608	0.14248
51.24	0.05753	0.21384
51.45	0.09108	0.33896
51.66	0.23296	0.40542
51.87	0.26418	0.64339
52.08	0.25268	0.41203
52.29	0.2872	0.33819
52.5	0.32059	0.43973
52.71	0.34189	0.48469
52.92	0.24989	0.48528
53.13	0.24209	0.55793
53.34	0.36429	0.52406
53.55	0.33555	0.40825
53.76	0.18625	0.32224
53.97	0.1876	0.12091
54.18	0.03568	0.07805
54.39	0.06118	0.05275
54.6	0.15036	0.06641
54.81	0.11587	0.05429
55.02	0.0598	0.06297
55.23	0.08263	0.12301
55.44	0.10597	0.27692
55.65	0.09065	0.35439
55.86	0.05852	0.34629
56.07	0.07202	0.336
56.28	0.10913	0.37098
56.49	0.12285	0.30112
56.7	0.27707	0.20016
56.91	0.34263	0.0955

## Sheet: Fig. 5e
	Normalized fluorescence
Dendritic length (µm)	Vapb	Mito-DsRed
0	0.17911	0.02534
0.21	0.23931	0.10049
0.42	0.27565	0.22619
0.63	0.2356	0.29441
0.84	0.22668	0.35158
1.05	0.28539	0.38052
1.26	0.28703	0.35095					Descriptive Statistics
1.47	0.25575	0.29881
1.68	0.23216	0.23218				N total	Mean	Standard Deviation	SE of mean	Sum	Minimum	Median	Maximum
1.89	0.2555	0.18906			Vapb ab	140	4233.98	2870.41	242.594	592757	1274.93	3255.9	14819.2
2.1	0.24446	0.16022			Mito-DsRed	140	1949.31	2004.45	169.407	272903	68.808	1317.9	10170.8
2.31	0.24722	0.13028
2.52	0.33524	0.17217
2.73	0.30049	0.25191
2.94	0.33696	0.3494
3.15	0.44915	0.46233
3.36	0.41191	0.55354
3.57	0.53458	0.69938
3.78	0.67034	0.71843
3.99	0.63717	0.66205
4.2	0.39284	0.5247
4.41	0.3118	0.43211
4.62	0.18916	0.34963
4.83	0.1882	0.2277
5.04	0.17695	0.12517
5.25	0.15053	0.05034
5.46	0.11118	0.02818
5.67	0.07657	0.01388
5.88	0.0842	0.01053
6.09	0.11417	0.0032
6.3	0.14083	0.000329794
6.51	0.16091	0.00243
6.72	0.06895	-0.00513
6.93	0.0442	-0.00326
7.14	0.05188	0.00193
7.35	0.09733	0.00257
7.56	0.12981	0.00472
7.77	0.10367	0.01817
7.98	0.07852	0.05001
8.19	0.11651	0.08773
8.4	0.14935	0.07608
8.61	0.16902	0.074
8.82	0.18312	0.0732
9.03	0.16998	0.10471
9.24	0.17291	0.13501
9.45	0.19392	0.17291
9.66	0.17796	0.19083
9.87	0.18511	0.15253
10.08	0.12915	0.09282
10.29	0.14208	0.06485
10.5	0.13534	0.04952
10.71	0.1371	0.06631
10.92	0.14102	0.07873
11.13	0.15499	0.09039
11.34	0.14827	0.1033
11.55	0.16528	0.08303
11.76	0.20499	0.0887
11.97	0.19483	0.09503
12.18	0.13675	0.12503
12.39	0.12234	0.11798
12.6	0.11739	0.1201
12.81	0.13244	0.12348
13.02	0.16128	0.1118
13.23	0.15526	0.09197
13.44	0.12466	0.07369
13.65	0.10538	0.05531
13.86	0.1216	0.05077
14.07	0.11864	0.06208
14.28	0.14142	0.09432
14.49	0.19606	0.07179
14.7	0.21465	0.05953
14.91	0.1809	0.06808
15.12	0.13389	0.0814
15.33	0.1216	0.10043
15.54	0.06543	0.09946
15.75	0.09138	0.09909
15.96	0.12169	0.12592
16.17	0.13437	0.18717
16.38	0.1101	0.17195
16.59	0.13359	0.14532
16.8	0.16073	0.11771
17.01	0.14397	0.12402
17.22	0.09992	0.1786
17.43	0.15892	0.23843
17.64	0.19566	0.25456
17.85	0.13684	0.22642
18.06	0.11456	0.2251
18.27	0.11084	0.25371
18.48	0.15967	0.26928
18.69	0.18684	0.26641
18.9	0.1969	0.23855
19.11	0.20442	0.22017
19.32	0.24119	0.20515
19.53	0.22235	0.1507
19.74	0.14792	0.14715
19.95	0.13735	0.11842
20.16	0.15645	0.07458
20.37	0.17229	0.04621
20.58	0.14977	0.00933
20.79	0.10046	0.00397
21	0.07315	0.00731
21.21	0.05165	0.00897
21.42	0.06071	0.000686234
21.63	0.09054	0.0101
21.84	0.19275	0.05501
22.05	0.35411	0.14089
22.26	0.32234	0.16222
22.47	0.20586	0.25124
22.68	0.19815	0.20071
22.89	0.23448	0.1264
23.1	0.15966	0.11307
23.31	0.15246	0.11767
23.52	0.16107	0.09315
23.73	0.16068	0.06933
23.94	0.17778	0.08236
24.15	0.19952	0.06446
24.36	0.21015	0.08318
24.57	0.24817	0.08368
24.78	0.34701	0.08705
24.99	0.57234	0.09246
25.2	0.69822	0.08735
25.41	0.71711	0.07642
25.62	0.82168	0.12405
25.83	0.9185	0.26085
26.04	0.95817	0.35786
26.25	0.88899	0.67498
26.46	0.83849	0.96222
26.67	0.85372	0.98818
26.88	0.72455	0.84898
27.09	0.60361	0.7555
27.3	0.52658	0.67271
27.51	0.45839	0.55299
27.72	0.46334	0.42132
27.93	0.40372	0.22588
28.14	0.35755	0.1351
28.35	0.26448	0.12909
28.56	0.18935	0.07312
28.77	0.21851	0.02032
28.98	0.28827	0.01148
29.19	0.25646	0.00883

## Sheet: Fig. 5f
	Normalized fluorescence
Axonal length (µm)	Vapb	Mito-DsRed
0	0.72609	-0.05207
0.21	0.4925	-0.03257
0.42	0.43134	-0.03841
0.63	0.42523	-0.04818
0.84	0.30029	-0.02903
1.05	0.13251	-0.03775
1.26	0.0151	-0.03901					Descriptive Statistics
1.47	-0.00468	-0.04554
1.68	0.08165	-0.02712				N total	Mean	Standard Deviation	SE of mean	Sum	Minimum	Median	Maximum
1.89	0.13739	-0.02635			Vapb ab	137	1042.32	1013.51	86.5904	142798	-31.928	837.265	6105.94
2.1	0.05421	-0.01426			Mito-DsRed	137	209.047	401.117	34.2698	28639.4	-19.042	40.198	2300.75
2.31	0.000885359	0.08781
2.52	0.01254	0.39093
2.73	0.15975	0.70292
2.94	0.16435	0.30157
3.15	0.16955	0.07914
3.36	0.20091	0.02061
3.57	0.16657	0.01742
3.78	0.06193	-0.00563
3.99	-0.04144	-0.03964
4.2	-0.04168	-0.03035
4.41	0.03783	-0.02622
4.62	-0.01539	-0.03266
4.83	-0.01897	-0.03171
5.04	-0.01105	-0.02834
5.25	0.04499	-0.0347
5.46	0.15699	-0.01456
5.67	0.11316	-0.03282
5.88	0.11635	-0.0404
6.09	0.14339	-0.04409
6.3	0.03725	-0.02696
6.51	-0.03632	-0.00267
6.72	-0.0154	0.01603
6.93	-0.03213	0.17585
7.14	0.00191	0.55434
7.35	0.06109	0.56885
7.56	0.03126	0.26126
7.77	0.04707	0.02205
7.98	0.08346	-0.01403
8.19	0.13544	-0.00917
8.4	0.08095	-0.03224
8.61	0.0687	-0.01283
8.82	0.08286	-0.01921
9.03	0.07137	-0.02603
9.24	0.09654	-0.01455
9.45	0.21637	-0.0299
9.66	0.31658	-0.0216
9.87	0.22284	-0.04055
10.08	0.11422	-0.03772
10.29	0.19438	0.00873
10.5	0.09868	0.00469
10.71	0.06517	0.041
10.92	0.02647	0.14652
11.13	0.08881	0.22399
11.34	0.1394	0.20303
11.55	0.06311	0.21102
11.76	0.05251	0.15864
11.97	0.00705	0.06836
12.18	-0.04395	0.01053
12.39	-0.01258	-0.02443
12.6	-0.01085	-0.03979
12.81	-0.0431	-0.03831
13.02	0.05468	-0.04064
13.23	0.21641	-0.03689
13.44	0.03032	-0.03259
13.65	-0.05535	-0.0522
13.86	-0.08172	-0.05565
14.07	-0.08546	-0.05544
14.28	-0.05655	-0.05039
14.49	-0.04576	-0.05119
14.7	-0.08891	-0.04372
14.91	-0.06399	-0.03874
15.12	0.01256	-0.0464
15.33	0.12205	-0.0456
15.54	0.06972	-0.04624
15.75	-0.08566	-0.045
15.96	-0.09612	-0.04625
16.17	-0.08842	-0.04068
16.38	-0.05953	-0.04034
16.59	-0.02464	-0.04268
16.8	0.02621	-0.04322
17.01	-0.04841	-0.04319
17.22	-0.01582	-0.04559
17.43	0.019	-0.02499
17.64	0.16533	-0.0332
17.85	0.05699	-0.01714
18.06	-0.03573	0.07854
18.27	-0.05226	0.23746
18.48	-0.04171	0.3147
18.69	-0.04091	0.26469
18.9	-0.02984	0.27261
19.11	0.06048	0.27005
19.32	0.08541	0.32017
19.53	0.04448	0.28328
19.74	0.1006	0.1896
19.95	0.05361	0.03763
20.16	0.00206	-0.00139
20.37	0.02251	-0.0218
20.58	0.07287	-0.03946
20.79	0.13736	-0.04414
21	0.05797	-0.04343
21.21	-0.00667	-0.03815
21.42	-0.03305	-0.04353
21.63	0.01781	-0.04691
21.84	0.04623	-0.03725
22.05	-0.02264	-0.03452
22.26	-0.05937	-0.02589
22.47	-0.00943	-0.04949
22.68	0.04642	-0.04676
22.89	-0.03305	-0.04317
23.1	-0.0038	-0.05337
23.31	0.01693	-0.04453
23.52	-0.03365	-0.02797
23.73	0.00952	-0.03865
23.94	0.07798	-0.01918
24.15	0.02263	-0.03119
24.36	-0.03597	-0.02813
24.57	-0.05405	-0.02564
24.78	0.00713	-0.03153
24.99	0.1025	-0.04686
25.2	0.15659	-0.04118
25.41	0.19076	-0.04447
25.62	0.1963	-0.03302
25.83	0.1306	-0.04375
26.04	0.07161	-0.03589
26.25	0.09133	-0.03395
26.46	0.04207	-0.0385
26.67	-0.02296	-0.0343
26.88	0.06131	-0.01683
27.09	0.06628	-0.02699
27.3	-0.000595971	-0.03236
27.51	0.0212	0.02504
27.72	0.19303	0.07639
27.93	0.47553	0.50531
28.14	0.65459	0.95252
28.35	0.9065	0.7496
28.56	0.9091	0.5074

## Sheet: Fig. 5g
Dendritic Vapb immunofluorescence (AU)	Mito-DsRed Fluorescence (AU)
9792	6578
12852.7	8058.36				Descriptive Statistics
15008.9	7923.48
15557.2	7846.71				N	Mean	SD	Sum	Min	Max
16111.4	9071.69			Vapb ab	206	8979.89	6406.4	1.84986e+06	1707.91	33918.7
15841.5	9290.43			Mito-DsRed	206	5972.95	5937.91	1.23043e+06	599.161	37600.3
18023.2	9701.94
19897.6	10243.6
16037.7	11431.9
18396.6	7374.79
23349.9	2291.95
16252.6	1088.85				Pearson Correlations
11412.4	832.257
9073.95	599.161					Vapb ab	Mito-DsRed
8729.79	703.822			Vapb ab	Pearson Corr.	1	0.78766*
7911.82	649.159			Vapb ab	p-value	--	8.70283e-45
7407.59	708.839			Mito-DsRed	Pearson Corr.	0.78766*	1
9960.42	870.092			Mito-DsRed	p-value	8.70283e-45	--
8262.08	857.157
6356.86	718.801
5370.53	780.971
5649.38	721.308
9623.37	673.875
11962.6	721.258
10991.4	814.865
9216.98	825.891
9674.19	706.435
9847.41	829.731
8768.12	814.625
10265.5	883.899
11231.1	1390
11613.1	3826.16
13547.7	7068.74
11923.9	9677.18
10315.3	8097.44
11216.5	7534.88
12358.4	8768.05
9615.51	7404.73
10997.4	10057.7
9991.37	7415.12
10282.7	7475.84
7967.25	6523.76
8364.11	5771.61
6754.76	7011.74
8627.9	6276.24
6548.54	6435.72
5079.33	4665.5
5822.58	5478.52
6605.29	5670.94
7826.49	4830.56
7805.14	5986.08
9361.78	6153.18
12729	6705.62
10624.9	7718.52
11173	7878.89
11002.2	9266.66
10696.5	6332.08
11273.7	6802.55
13279.4	9953.53
11724.8	14747.1
11077.9	14153.7
12925.1	14534.6
15423.5	15515.5
17530.1	14032.3
18192.3	13890
19085.5	17071.5
23713.6	17400.2
25198.9	16853.3
26880.7	18224.6
25004.8	19186.1
33918.7	20003
33617.6	25526.6
32679.7	33083
31998.7	37600.3
33493.9	35405.3
31200.4	26992.1
29211.6	17540.5
22247	13653.1
16139	9764.6
9720.41	7225.54
5758.6	3758.39
4823.02	2700.78
5309.58	2818.89
3479.99	2111.66
4688.95	1087.57
4512.34	779.504
5383.94	799.959
6179.73	876.475
6426.08	1189.83
5697.89	2722.32
8033.48	4873.96
10260	8430.54
11065.7	7820.47
11412.3	6710.87
11588.4	6057.93
13179.9	5051.8
10272	3676.74
11549.8	4796.73
8843.84	4045.74
7523.75	4038.75
7596.78	4839.84
7082.45	4858.95
4127.11	4598.04
5740.61	3936.5
4857.6	4519.21
3951.97	4684.75
5957.09	4081.68
8024.65	5748.69
7736.64	4320.27
5892.34	3390.24
5197.12	3354.18
5424.03	2965.91
6560.52	2826.57
5796.48	3915.78
6286.21	2736.66
6327.93	3559.73
4101.91	3057.14
4629.28	3059.22
4468.12	2409.47
5002.82	3073.79
3493.41	3126.08
3421.81	3162.93
5221.69	2115.09
5626.13	1894.44
7311.9	1548.5
6486.8	1142.09
7481.67	1036.39
7479.95	830.632
4501.12	1133.62
6430.37	1991.8
8807.06	4010.97
12282.7	7871.02
11300.2	9636.42
10407.8	7997.09
8243.63	3367.99
6260.65	2090.89
4054.93	1481.94
3957.65	1452.6
4672.27	1003.14
4126.49	969.263
5866.29	789.571
8416.68	883.964
6044.03	866.295
4590.36	783.354
2935.82	892.341
2513.74	796.138
3380.74	1065.75
1721.54	834.455
2102.07	764.568
2515.24	849.152
3182.12	824.253
3652.49	1042.82
4223.94	2507.28
3000.07	5738.99
1707.91	2843.34
3279.07	1964.9
2655.4	985.724
4013.52	1046.6
4154.73	1242.03
5420.83	2003.33
5369.55	3528.82
6519.33	6140.38
9275.55	6346.66
5743.45	8086.69
5476.61	8094.28
4337.59	7371.1
3891.73	7051.65
4759.29	7187.06
6977.98	8279.44
8477.88	10105.6
8053.05	11304.5
5818.54	12965.3
3290.26	15680
4997.84	14784.1
6718.07	11159.6
5411.01	10120
5234.3	9290.03
6611.26	7936.04
7984.69	7348.24
6081.04	6269.34
4616.24	5826.4
6167.98	5614.66
5732.41	4551.63
4985.7	3626.26
4659.04	3682.07
4518.16	4925.52
5278.96	4588.94
5307.34	3781.23
4052.26	3526.86
3347.19	3192.56
2655.57	4006.91
3075.99	4352.66
3402.75	3530.15
3848.74	4295.66
4610.35	5558.92
5770.83	5665.53
6687.13	4817.94
6202.29	5133.26
7185.75	3556.94
5767.84	3095.8
3567.33	2614.7
4345.29	2999.34
3846.12	3328.51
5135.85	4239.95
6545.47	4123.08
6594.21	4676

[truncated: 37 more sheets: Fig. 5h, Fig. 5i, Fig. 6b, Fig. 6c, Fig. 6f, Fig. 6g, Supplementary Fig. 1b, Supplementary Fig. 1c, Supplementary Fig. 3b, Supplementary Fig. 3c, Supplementary Fig. 3d, Supplementary Fig. 3g, Supplementary Fig. 3h, Supplementary Fig. 3i, Supplementary Fig. 3j, Supplementary Fig. 4a, Supplementary Fig. 4b, Supplementary Fig. 4c, Supplementary Fig. 4d, Supplementary Fig. 4g …]
